# Supplementary material for: Food consumption, nutritional intakes and the role of milk formulas in nutrient adequacy among young children from birth to 2 years living in urban Algeria
Source: Public Health Nutr. 2022 Apr 22;26(1):171–81. doi: 10.1017/S1368980022000957 (PMC11077457; doi:10.1017/S1368980022000957)
Supplement: Supplementary file 1 [file S1368980022000957sup.zip]

Archive with 2 entries (2 files):
- S1368980022000957sup001.docx
- S1368980022000957sup002.doc
